# Supplementary material for: Role of evolutionary and ecological factors in the reproductive success and the spatial genetic structure of the temperate gorgonian Paramuricea clavata
Source: Ecol Evol. 2013 May 8;3(6):1765–79. doi: 10.1002/ece3.588 (PMC3686208; doi:10.1002/ece3.588)
Supplement: Supplementary file 2 [file ece30003-1765-SD2.txt]

Role of evolutionary and ecological factors in the reproductive success and 
the spatial genetic structure of the temperate gorgonian Paramuricea 
clavata 
 
ONLINE SUPPORTING INFORMATION
 
K. MOKHTAR-JAMAÏ*+, R. COMA‡, J. WANG†, F. ZUBERER§, J.-P. FÉRAL+, D. 
AURELLE+ 
 
* Institut National de Recherche Halieutique(INRH), 2 rue Tiznit Casablanca Morocco, + 
Aix-Marseille Université, CNRS, UMR 7263 IMBE, Station Marine d’Endoume, Chemin de la 
Batterie des Lions, 13007 Marseille, France, ‡ Centre d’Estudis Avançats de Blanes (CEAB-
CSIC),Accés Cala Sant Francesc 14, 17300 Blanes, Girona,Catalonia, Spain,  
† Institute of Zoology, Zoological Society of London, Regent’s Park, London NW1 4RY, UK,  
§ Aix-Marseille Université, CNRS, UMS 3470 Pythéas, Station Marine d’Endoume, Chemin 
de la Batterie des Lions, 13007 Marseille, France.
 
Correspondence: Kenza Mokhtar-Jamaï / Didier Aurelle ; E-mail: 
mokhtarjamaikenza@hotmail.com/didier.aurelle@univ-amu.fr 
 
 
 
 
 Table S1: Information about the examined colonies (N=100): sex(M = male, F= female, I= 
Indeterminate); size (maximum height in cm); colonies’ stage class for kinship relationship
(C0= <15 cm, C1= 15-30 cm, C2= 31-50 cm, C3= >51 cm); estimated reproductive output 
[computed on the basis of the biometry and gonadal production of the colonies (Coma et al. 
1995 a, b, 1998)]; male reproductive success (i.e., the number of larvae that each male sired) 
  
Colony Sex Size
Stageclass 
forkinship 
relationship
Estimated 
Reproductiveoutput Reproductivesuccess
A1 M 18 C1 53398 3
A3 F 30 C1 70730 /
A4 F 36 C2 183430 /
A5 M 16 C1 43760 3
A6 F 27 C1 59194 /
A7 F 43 C2 308933 /
A8 F 22 C1 44926 /
A9 M 21 C1 106817 0
A10 F 23 C1 48431 /
A11 I 12 C0 / /
A12 I 8 C0 / /
A13 I 6 C0 / /
A14 I 8 C0 / /
A15 I 5 C0 / /
B1 M 40 C2 451962 7
B2 F 17 C1 5719 /
B3 F 41 C2 285041 /
B4 F 72 C3 713129 /
B5 M 20 C1 63805 3
B6 M 22 C1 115553 0
B7 F 20 C1 7527 /
B8 M 19 C1 58507 0
B9 M 35 C2 359369 3
B10 M 17 C1 48481 0
B11 I 6 C0 / /
B12 I 5 C0 / /
B13 I 14 C0 / /
B14 I 6 C0 / /
B16 I 4 C0 / /
B17 I 4 C0 / /
C1 M 26 C1 138517 5
C2 M 16 C1 43760 3
C3 F 19 C1 6902 /
C4 M 20 C1 63805 0
C5 F 40 C2 219179 /
C6 M 30 C1 176415 11
C7 F 29 C1 66792 /
C8 M 15 C1 40361 0
C9 I 8 C0 / /
C10 I 12 C0 / /
C11 I 13 C0 / /
D1 F 34 C2 166545 /
D2 M 18 C1 53398 0
D3 M 46 C2 662358 10
D4 M 40 C2 451962 15  
 
 D5 M 15 C1 40361 0
D6 I 11 C0 / /
D7 I 11 C0 / /
D8 I 11 C0 / /
E1 M 31 C2 292729 0
E2 F 33 C2 158351 /
E3 F 36 C2 183430 /
E4 M 35 C2 359369 0
E5 M 17 C1 48481 0
E6 I 3 C0 / /
E7 I 10 C0 / /
E8 I 6 C0 / /
E9 I 5 C0 / /
E10 I 7 C0 / /
E11 I 3 C0 / /
F1 M 23 C1 124569 0
F2 F 18 C1 6299 /
F3 F 24 C1 52043 /
F4 F 18 C1 6299 /
F5 M 25 C1 143419 0
F6 I 13 C0 / /
G1 F 39 C2 209999 /
G2 M 40 C2 451962 3
G3 M 16 C1 43760 0
G4 M 16 C1 43760 0
G5 F 20 C1 7527 /
G6 M 58 C3 936532 0
G7 M 22 C1 115553 1
G8 I 14 C0 / /
G9 I 4 C0 / /
G10 I 12 C0 / /
H2 M 17 C1 48481 0
H3 F 32 C2 150326 /
H4 F 50 C2 402589 /
H5 M 18 C1 53398 1
H6 F 29 C1 66792 /
H7 F 17 C1 5719 /
H8 I 10 C0 / /
H9 I 11 C0 / /
I1 M 61 C3 1019851 10
I2 M 35 C2 359369 7
I3 F 38 C2 200980 /
I4 M 63 C3 1076998 8
J1 M 63 C3 1076998 8
J2 F 56 C3 466352 /
J3 F 33 C2 158351 /
J4 F 92 C3 1079139 /
K1 F 50 C2 402589 /
K2 F 33 C2 158351 /
K3 M 26 C1 138517 19
K5 M 34 C2 342188 0
K6 M 35 C2 359369 5
K7 F 38 C2 200980 /
K8 M 60 C3 991757 7
K9 F 36 C2 183430 /
 Table S2. (a) f estimator of FIS for the larval pool, the larval pool combined with parental 
populationand all the colonies (in bold significant values after FDR); (b) null allelefrequency 
per locus for all the colonies 
 
(a) Fis
sample                            locus
Parcla
09
Parcla
10
Parcla
12
Parcla
14
Parcla
17 Par_d
Overall
loci
Based on 5 loci:
/80.0loop lavraL 0.13 -0.02 -0.06 0.05 0.04
Larvalpooland parentalpopulation 0.06 / 0.13 -0.02 -0.05 0.05 0.04
Based on 6 loci
40.0-41.070.0-40.0-seinoloc elohW 0 0 0
(b)Nullallelefrequencies
sample                           locus
Parcla
09
Parcla
10
Parcla
12
Parcla
14
Parcla
17 Par_d
Overall
loci
Based on 6 loci:
20.0030.0060.000seinoloc elohW
 
 Table S3. (a) f esti mator of FIS for the larval pool, the larval pool combined with parental 
populationand all the colonies (in bold significant values after FDR); (b) null allelefrequency 
per locus for the all the colonies 
 
(a) Fis
sample                            locus
Parcla
09
Parcla
10
Parcla
12
Parcla
14
Parcla
17 Par_d
Overall
loci
Based on 5 loci:
/80.0loop lavraL 0.13 -0.02 -0.06 0.05 0.04
Larvalpooland parentalpopulation 0.06 / 0.13 -0.02 -0.05 0.05 0.04
Based on 6 loci
40.0-41.070.0-40.0-seinoloc elohW 0 0 0
(b)Nullallelefrequencies
sample                           locus
Parcla
09
Parcla
10
Parcla
12
Parcla
14
Parcla
17 Par_d
Overall
loci
Based on 6 loci:
20.0030.0060.000seinoloc elohW
 
 -2600
-2550
-2500
-2450
-2400
-2350
0 1 2 3 4 5 6 7 8 9 10 11 12 13 14 15 16
L
n
P
(D
)
K
Figure S1. Plot of LnP(D) as a function of the number of clusters (K) across the 20 runs
